# Supplementary material for: Constructing the Microbial Association Network from Large-Scale Time Series Data Using Granger Causality
Source: Genes (Basel). 2019 Mar 14;10(3):216. doi: 10.3390/genes10030216 (PMC6471626; doi:10.3390/genes10030216)
Supplement: Supplementary file 1 [file genes-10-00216-s001.zip]

Archive with 10 entries (9 files):
- Supplementary/
- Supplementary/Supplementary material.docx
- Supplementary/Table S1 - Abundance of SPOT data before ADF testing.xlsx
- Supplementary/Table S2 - Abundance of SPOT data after ADF testing.xlsx
- Supplementary/Table S3 - Taxonomy  name of SPOT data.xlsx
- Supplementary/Table S4 - Abundance of PML data before ADF testing.xlsx
- Supplementary/Table S5 - Abundance of PML data after ADF testing.xlsx
- Supplementary/Table S6 - Taxonomy name of PML data.xlsx
- Supplementary/figureS1.pdf
- Supplementary/figureS1.tif
