# Supplementary material for: Constructing the Microbial Association Network from Large-Scale Time Series Data Using Granger Causality
Source: Genes (Basel). 2019 Mar 14;10(3):216. doi: 10.3390/genes10030216 (PMC6471626; doi:10.3390/genes10030216)
Supplement: Supplementary file 1 [file genes-10-00216-s001.zip › Supplementary/Table S1 - Abundance of SPOT data before ADF testing.xlsx]

## Sheet: Sheet1
#T114R1F414	ARISA_401.5	ARISA_402.4	ARISA_418.5	ARISA_419.5	ARISA_420.5	ARISA_421.5	ARISA_424.4	ARISA_434.5	ARISA_435.5	ARISA_436.3	ARISA_476.8	ARISA_478.8	ARISA_519	ARISA_521.6	ARISA_522.8	ARISA_524.8	ARISA_526.8	ARISA_531.5	ARISA_538.9	ARISA_545.8	ARISA_552.8	ARISA_561.8	ARISA_566.5	ARISA_570.1	ARISA_571.4	ARISA_573.6	ARISA_575.6	ARISA_581.3	ARISA_594.1	ARISA_600.6	ARISA_602.5	ARISA_618.3	ARISA_620.5	ARISA_622.5	ARISA_624.5	ARISA_625.9	ARISA_627.8	ARISA_630.6	ARISA_632.6	ARISA_634.7	ARISA_646.9	ARISA_650.2	ARISA_653.1	ARISA_654.9	ARISA_657.6	ARISA_659	ARISA_662	ARISA_662.8	ARISA_666.4
t_0_9_18	0	0.0541574	0.0324944	0.0541574	0.0324944	0.108315	0.00354688	0	0.0541574	0	0	0	0	0	0	0	0.00153802	0.00300921	0.00502367	0.000212808	0	0.000515478	0.000668155	0.00509693	0	0.0108315	0	0.0433259	0	0	0	0.00203002	0.000386228	0	0.00338626	0.00571156	0.0048924	0.00259968	0	0	0.00290562	0.00194676	0.0108315	0.00635169	0.0108315	0	0.0433259	0	0
t_0_10_9	0	0.0443621	0	0.0887242	0	0.0443621	0.00127099	0	0.0554526	0	0.00154995	0	0	0	0	0	0	0.00210639	0.0110905	0	0	0	0	0.0110905	0.00207226	0.00535676	0	0.0221811	0	0	0	0.00305003	0.000545867	0.00432572	0	0.00852952	0.00474742	0.00407756	0.00168606	0	0.00387878	0.0025827	0.0221811	0.00986653	0	0	0.121996	0	0.0887242
t_0_12_8	0	0.032941	0	0.0549017	0.0219607	0.0439213	0.0068015	0	0.109803	0	0.000844835	0.00374927	0.0011459	0	0	0	0	0.00103805	0.0109803	0	0	0.00203824	0.000918145	0.0109803	0	0.0109803	0	0.00129192	0	0	0	0.00178125	0.00346161	0.00348668	0	0.00194039	0.00227121	0	0	0	0.00328656	0.00523955	0.0109803	0.0109803	0.0057572	0	0.109803	0	0.109803
t_1_1_16	0.0101361	0.00748383	0	0.0428857	0	0.0536071	0.00673366	0	0.182264	0	0.00118531	0.0051005	0.0020319	0.00171526	0	0	0.00128915	0.00339271	0.0321643	0	0	0.0026851	0	0.0214428	0	0.0107214	0	0.00106183	0	0	0	0	0.0321643	0	0.00451087	0.00353861	0.00275104	0.00123188	0	0	0.000691575	0.00396756	0.0107214	0.0106622	0	0	0.0321643	0	0.107214
t_1_2_5	0.0230711	0	0	0.0230711	0	0.0230711	0.00994453	0.0230711	0.0115356	0.0230711	0	0.0115356	0.00902077	0	0	0	0.000515094	0.00245172	0.0576778	0.00052015	0	0.0115356	0	0.0115356	0	0.00469622	0	0	0.00373481	0	0	0.00624487	0	0.0346067	0	0	0.00706326	0.00424145	0	0	0.00261532	0	0.0115356	0.0115356	0	0	0	0	0
t_1_3_19	0.007089	0.00652014	0	0.0104224	0.00950144	0.0107162	0.00258555	0	0.107162	0	0	0	0.00194915	0	0	0	0	0.00232409	0.053581	0	0	0.00150966	0	0.0428648	0	0.0107162	0	0	0	0.000674842	0.00186242	0.00270356	0.0107162	0	0	0.000701983	0.00196799	0	0	0	0	0.0049888	0.0107162	0.00451187	0	0	0.117878	0	0.139311
t_1_4_2	0	0	0.000540765	0.00196179	0	0.00304427	0.00109556	0	0.199956	0	0	0.000275754	0.00201108	0	0	0	0	0.00221319	0.033326	0	0	0.00180882	0	0.0111087	0	0.0111087	0	0	0.0111087	0	0.00053327	0.000312088	0	0.0555433	0	0	0.000353595	0.00103884	0	0	0	0.000427974	0.00140526	0.0053811	0	0.0111087	0.0111087	0	0.0999779
t_1_5_9	0.00171469	0.0015845	0.000417431	0.00108797	0.00162095	0.00113705	0.000211731	0	0.0535581	0	0	0.00316953	0	0	0	0	0	0.00133789	0.0107116	0.000349475	0	0.0964046	0.00674183	0	0.0428465	0.182098	0	0	0.0107116	0	0.000342706	0	0.000886723	0	0	0.00108634	0.00231593	0.000951044	0	0	0.00462036	0.00214646	0.00219733	0	0	0	0.128539	0	0.128539
t_1_7_27	0.00379357	0.00292925	0.00160662	0.00397839	0	0.011283	0.00449986	0.146678	0.11283	0	0	0.00693437	0.00624143	0.0036133	0.000363568	0.000313386	0.00119811	0.00212895	0.0451318	0.000791871	0	0.0451318	0.00057816	0.0338489	0	0.00999481	0.00136326	0	0	0	0.000156641	0	0	0.0564148	0	0	0.0225659	0.00475533	0	0	0.00140618	0.000930013	0.00465623	0.00856397	0	0	0.0564148	0	0
t_1_8_24	0	0.033431	0.0222873	0.0111437	0	0.0222873	0.0111437	0	0.0445746	0	0.000603552	0	0.000246674	0	0	0	0	0.00165019	0.00776773	0.000848114	0	0	0.000210861	0.00137995	0.000418241	0	0	0.00212842	0.00235147	0	0	0.000877838	0	0.0101948	0	0.000356322	0	0.000314694	0	0	0.00228014	0.00444779	0	0.0557183	0	0	0.0445746	0	0
t_1_9_28	0	0.0220021	0.0220021	0.0220021	0	0.0220021	0.00818812	0	0.0440042	0	0	0.00226967	0	0	0	0	0.000451735	0.00174855	0.011001	0	0	0.00700957	0.000992043	0.011001	0	0.011001	0.000167785	0.00603041	0	0	0	0.000887558	0.00277235	0	0.000516578	0.00133764	0.00151777	0	0	0	0.0013097	0.011001	0	0.0220021	0	0	0.0550052	0	0.165016
t_1_10_29	0	0.0214206	0.0428411	0	0	0.0321308	0.00651519	0	0.0428411	0	0	0.000914006	0.000444593	0	0	0	0	0.00575839	0.0107103	0	0	0.0014014	0	0.0107103	0	0.0102366	0	0.00741235	0	0	0	0.00472515	0.00242371	0.00109658	0.00192666	0.00409045	0.00467645	0	0	0.000860239	0.00141474	0.00322301	0.0107103	0.0214206	0	0	0.0535514	0	0.149944
t_1_11_19	0	0.0226041	0.0339062	0.0113021	0	0.0452083	0.00671335	0	0.0565103	0	0	0.00682272	0.00536571	0.000352339	0	0	0	0.00671142	0.0226041	0	0	0.00813419	0	0.0452083	0	0.0339062	0	0.0112532	0.00340662	0	0	0.00241224	0.00740281	0	0.00611464	0.00526396	0.00785904	0	0	0	0	0.00207504	0.0113021	0.0113021	0	0	0.0339062	0	0.135625
t_1_12_17	0	0.0222083	0	0.0222083	0	0.0222083	0.00539716	0	0.0555208	0	0	0.0111042	0.00351011	0.00168053	0	0	0	0.00502246	0.0444166	0	0	0.0777291	0	0	0.0888333	0.0666249	0	0.00370988	0.000857891	0	0	0.00323261	0	0.0111042	0	0.0111042	0.00740911	0.00509679	0	0	0	0	0	0.0111042	0	0	0	0	0
t_2_1_14	0	0	0.0327269	0.010909	0.010909	0.010909	0.00504373	0	0.218179	0	0.000170394	0	0.00730952	0	0	0	0.000523458	0.0024322	0.0218179	0	0	0	0.000522895	0.0763627	0	0.0218179	0	0	0.00691816	0	0	0.00421654	0.010909	0	0	0	0.000733585	0	0	0	0.00120953	0.00518477	0.00713466	0.00859237	0.00502988	0	0.0763627	0.010909	0.0327269
t_2_2_20	0.0109978	0.00781641	0.0329934	0	0.0109978	0.0329934	0.0109978	0	0	0	0	0.000506322	0.00217664	0	0	0	0	0.00639735	0.0109978	0	0	0.0109978	0.000762883	0.0549891	0	0.0329934	0	0.00198051	0.000313622	0	0.00210942	0.00187624	0.010517	0	0.00357999	0.0060605	0.00521807	0.0020665	0	0	0	0.00355644	0.0096897	0.0109978	0	0	0.0989803	0	0.153969
t_2_3_15	0.0109652	0.00946097	0.0219305	0.0109652	0.0109652	0.0219305	0.00903121	0	0.131583	0	0	0.0011347	0.00331701	0.00051574	0	0	0.000345259	0.00361997	0.0219305	0	0	0.043861	0	0.0767567	0	0.0328957	0	0.000866773	0	0	0	0.00331518	0.0109652	0.00513397	0.00363514	0.0018966	0.00548346	0.00101921	0	0	0	0.00212153	0	0.0219305	0	0	0.0548262	0	0.131583
t_2_6_19	0.00603102	0.00523958	0.00317339	0	0.00394947	0.00802232	0.00352875	0	0.0749337	0	0	0.00126287	0	0.000467155	0	0.000464063	0.00110975	0	0.0214096	0	0	0.0107048	0.000974398	0.107048	0	0.139163	0	0	0.00184729	0	0	0.00952076	0.00596972	0.00250138	0	0	0.000915972	0	0	0	0.0214096	0.0069979	0.0107048	0.004581	0.0107048	0	0.0749337	0	0.0963433
t_2_9_11	0.0322447	0.0537411	0.00237536	0.00648962	0.0057077	0.0322447	0.00265152	0	0.0859858	0	0	0	0	0	0	0	0	0.00130986	0.0101919	0.000914972	0	0.00726875	0.00259651	0.0429929	0	0.11823	0	0	0.0214964	0	0	0.0322447	0.0019802	0	0	0	0.0046749	0.000786711	0	0	0.00753932	0	0.00533247	0.00181808	0	0	0.0752375	0	0.0537411
t_3_1_15	0	0.0340014	0.0226676	0.0113338	0.0340014	0.0113338	0.00958841	0	0.0906703	0	0.00173066	0.00686863	0.00500009	0.00283637	0.000828292	0	0	0.00226346	0.0103549	0	0	0.00299491	0.00185596	0.0113338	0.00432351	0.00522031	0	0.0113338	0	0	0	0.0077578	0.0110337	0.00979362	0.00762479	0.00938398	0.00837652	0.00623475	0.000801051	0.00155385	0.00615709	0	0.0113338	0.0226676	0	0	0.0453352	0	0.0906703
t_3_3_12	0.00251323	0.00700926	0.00794011	0.0220543	0	0.0110271	0.00541524	0	0.220543	0	0.000719463	0.0110271	0.00197321	0	0	0	0	0.00408971	0.0110271	0	0	0.0220543	0.000637601	0.0045434	0	0.0108757	0	0	0.0110271	0	0	0.0110271	0.0110271	0.00791103	0.000532528	0.00177239	0.00147289	0.00104481	0.000228531	0	0.0110271	0	0	0	0	0	0.0882171	0	0.0551357
t_3_5_21	0	0	0.00034949	0.000528186	0.00103075	0.00290681	0	0	0.302659	0	0.000214433	0.00318254	0.000275634	0	0	0	0	0.00993535	0.0324278	0	0	0.043237	0.00243978	0.0108093	0	0.0648555	0	0	0.0324278	0.000425805	0	0.00704236	0.000608275	0.00100505	0.000429749	0	0.0048282	0	0	0	0.0324278	0.000820374	0.00085682	0.000471857	0.00206557	0	0.0324278	0	0.194567
t_3_8_14	0.0520569	0	0	0.00532399	0.00209057	0.00985163	0.000697964	0	0.0312342	0	0	0.000173259	0	0	0	0.000484478	0	0	0.00452434	0	0	0	0	0.00100757	0	0	0	0.00414972	0	0	0	0	0.0016772	0.0026214	0	0.000599328	0	0	0	0	0	0	0	0	0.00116711	0.00185941	0.00460524	0.00195082	0.0104114
t_3_9_18	0	0.074105	0	0.179969	0	0.074105	0.0105864	0	0.137624	0	0	0	0.000919576	0.000513609	0	0	0	0	0.0059253	0	0	0	0	0.00169736	0	0	0	0.00300802	0	0	0	0	0	0.0105864	0	0	0.000143337	0	0.00612735	0.00323112	0.002437	0.00132045	0.00267607	0	0	0.0317593	0.0105864	0	0.074105
t_3_10_22	0.01086	0.02172	0	0.18462	0	0.0325801	0.01086	0	0.15204	0	0	0	0.000328574	0	0	0	0	0.00711123	0.0434401	0.000582032	0	0.00124911	0.000243782	0.01086	0	0.0015876	0	0.00380915	0	0	0	0.00857763	0.001002	0.00204161	0.00046828	0.01086	0	0.00392296	0.00065232	0	0.00129439	0	0.0084316	0	0	0.0325801	0.01086	0	0.0868802
t_3_11_12	0	0.0992889	0	0.198578	0	0	0.00975455	0	0.0772247	0	0	0.0110321	0	0	0	0	0	0.00262639	0.0110321	0	0	0.0027248	0	0.00467262	0	0	0	0.00771962	0.00083651	0	0	0	0.00571068	0.00532958	0.00102472	0.00135514	0.00292893	0.00236451	0	0	0	0.00510405	0.00834853	0.00832515	0.00861363	0	0.0220642	0	0.0992889
t_3_12_16	0.0116417	0.0116417	0	0.0465666	0	0.0116417	0.0079902	0	0.104775	0	0.000895566	0.034925	0.0016252	0.000156419	0	0	0	0.00257623	0.0582083	0	0	0.0110305	0	0.0465666	0	0.00496635	0.0014149	0.00401831	0.00555719	0	0	0.000453821	0	0.0116417	0.00219393	0.00765779	0	0.00229889	0.00304822	0	0.00632166	0.00184119	0.00768287	0.00210134	0	0	0.0931333	0	0.0814916
t_4_2_19	0.00340632	0	0	0.0107753	0	0.00925862	0.00208437	0	0.377135	0	0.00232699	0.0538764	0.0107753	0.000733632	0	0.000224729	0	0.00608325	0.0538764	0	0	0.0102979	0	0.00406658	0.00218377	0.00290438	0	0	0.0323258	0	0	0	0	0.0107753	0	0	0.00155801	0	0	0	0.00682712	0.00232445	0.00281426	0.0018319	0.00446085	0.0107753	0.0107753	0	0.0646517
t_4_3_17	0.00867595	0.00782146	0	0.0109416	0	0.00730133	0.00223373	0	0.109416	0	0.00212137	0.00128839	0.00233165	0.000823243	0	0.00015669	0	0.00998786	0.0656496	0	0	0.00568955	0.000242906	0.0437664	0	0.0328248	0.00346484	0	0	0	0	0.00294723	0.0109416	0.0109416	0	0.00300263	0.00487678	0.00309987	0	0	0.00155121	0	0.00515469	0	0.00523006	0	0.0765912	0.0218832	0.120358
t_4_4_22	0.0071758	0	0.00153804	0.00269409	0	0.00393338	0.00134377	0	0.186622	0	0.00370184	0.0219555	0.00858986	0	0	0	0	0.00595714	0.0219555	0	0	0.0219555	0.00105729	0.0658665	0	0.0329332	0	0	0.0219555	0	0	0.0109777	0.00609418	0.0109777	0.0101927	0	0.0109777	0	0	0	0.00132732	0	0.00194504	0	0.0016862	0	0.0658665	0	0.120755
t_4_5_19	0.0105587	0	0	0.00832171	0	0.00959022	0.00215448	0	0.221733	0	0	0	0.00159611	0.00140074	0	0.000588983	0.00142314	0.00628714	0.0316761	0	0	0.00740412	0	0.0211174	0	0.0105587	0	0	0.0023094	0	0	0.0105587	0.00625029	0.00858875	0.00318031	0.00183665	0.00323177	0.00188526	0	0	0.00407105	0.0045901	0.0105587	0	0	0	0.105587	0	0.0739109
t_4_6_17	0.010762	0	0.00152994	0.0104604	0	0.010762	0.00194504	0	0.204478	0	0.000710951	0.021524	0.0024208	0.0010498	0	0.000579345	0.000471683	0.00574586	0.043048	0.00347455	0	0.010762	0.00155613	0.0098827	0.00269172	0.0094535	0	0	0.032286	0.000663377	0.000531154	0.0103809	0.00225008	0.00499287	0.0027604	0.00232711	0.00640091	0.00188146	0.000391699	0	0.021524	0.0027116	0.00427482	0.00141582	0	0	0.0645721	0	0.10762
t_4_7_14	0.0108047	0	0.00195034	0.0104133	0	0.0102219	0.00170257	0	0.194484	0	0.00152506	0	0	0	0	0	0	0.0108047	0.0108047	0	0	0	0.000954452	0.0108047	0.00279505	0.00757978	0	0	0.00195779	0	0	0.0108047	0.00206176	0.00058547	0	0.000258324	0.00139391	0	0	0	0.00391715	0.0027299	0.00606171	0	0	0.0432187	0.0864374	0	0.0972421
t_4_8_25	0	0.0752932	0	0.0860494	0	0.0537809	0.00654976	0	0.0968056	0	0	0.00124805	0.000248759	0	0	0.000182603	0.000562394	0.00393912	0.0107562	0	0	0.00152276	0.00111212	0.00524941	0	0.00131075	0	0	0.000265023	0	0	0.00359639	0.00520536	0.00193496	0.0012788	0.00124896	0.00291873	0	0	0	0.00533088	0.00354149	0.0107562	0.0107562	0.0107562	0	0.0537809	0	0.0860494
t_4_9_22	0	0.127171	0.011561	0.0231221	0	0.0346831	0.011561	0	0.0231221	0	0	0.00691746	0.00106098	0.000349244	0	0.000724611	0	0.00188954	0.0346831	0	0	0	0	0.00279271	0	0	0	0.000443258	0.00821205	0	0	0.00772568	0.00502699	0.00283213	0.00267556	0.00461445	0.0054994	0.00424345	0.00163328	0	0.00454656	0.007159	0.011561	0.011561	0.011561	0.011561	0.0231221	0	0.0924883
t_4_10_14	0	0.033566	0	0.033566	0	0.0559433	0.00936854	0	0.16783	0	0	0.00361393	0	0.00028058	0	0	0	0.00476985	0.0111886	0	0	0.0111886	0.00216683	0.0111886	0	0.033566	0	0	0.00594182	0	0	0.0108947	0	0.0010569	0	0.00832391	0.00653663	0.00654767	0.00322764	0	0.0060577	0.00214468	0.00435653	0	0	0	0.0671319	0	0.100698
t_4_11_17	0	0.0545433	0.0218173	0.0218173	0	0.0763606	0.0109087	0	0.065452	0	0.00718873	0.00834473	0.00439613	0.0023921	0	0	0	0.00830288	0.0218173	0	0	0.00508275	0.000282467	0.0218173	0	0.0109087	0	0.00437326	0	0	0	0.00353683	0.00540712	0.00424626	0.00191766	0.006467	0.00470109	0.00446929	0	0	0.00216336	0.00460288	0.00887904	0.0109087	0.0109087	0	0	0	0.196356
t_4_12_15	0	0.0331247	0.0220831	0.0220831	0.0220831	0.0331247	0.0110416	0	0.0772909	0	0	0.0110416	0.00388336	0.00523884	0.00206719	0	0.000490493	0.00345418	0.0331247	0	0	0.0106935	0	0.0110416	0	0.0110416	0	0.00538895	0	0	0	0.0024369	0	0.0110416	0.00439402	0.00455371	0.00732872	0.00402905	0.00347639	0	0.0083834	0.0039925	0.00927183	0.0110416	0.0110416	0	0.0662493	0	0.14354
t_5_3_16	0	0.00831793	0	0.0112126	0	0.00840843	0.011105	0	0.145763	0	0	0.0448502	0.000858449	0	0	0	0	0.00102992	0.00576963	0.000310194	0	0.0336377	0	0.0112126	0	0.0112126	0.00522074	0	0.0672753	0	0	0.00217847	0.00100313	0	0	0.00051154	0.000460246	0	0	0	0.00607572	0.00252042	0.0023522	0.00103761	0.00149788	0	0.0448502	0.0112126	0.0448502
t_5_4_20	0	0	0	0	0.000249285	0.000329783	0.0010335	0	0.0111334	0	0.000278404	0.0556671	0	0	0	0	0	0.00197376	0.000183733	0.000642295	0	0.0556671	0	0.000679039	0	0.00062263	0.000562339	0	0.111334	0.00132724	0.000933409	0.000948229	0	0	0	0	0	0.00078245	0	0	0.00618957	0	0	0	0.00275183	0	0.0222668	0	0.0111334
t_5_6_14	0.000251307	0	0	0.0106955	0	0.00878651	0.00359064	0	0	0.106955	0	0	0	0.00019602	0	0	0	0.00867682	0.0427822	0	0	0.00860426	0.00105383	0.0213911	0	0.0641732	0	0	0.00217585	0	0	0.0106955	0.00404628	0.0106955	0	0	0	0	0.00142572	0.000478669	0.00126163	0.000826634	0.0106955	0.00227943	0	0	0.0962599	0	0.139042
t_5_9_15	0.0226263	0.0339395	0	0.0113132	0	0.0226263	0.00939574	0	0.113132	0	0.00273452	0.0339395	0.000451937	0	0	0	0	0.00460517	0.067879	0	0	0.0113132	0.000328953	0.0339395	0	0.0113132	0	0	0.0226263	0	0	0.0113132	0	0.00112617	0	0	0.00451474	0	0.00188346	0	0.00619429	0	0.00617536	0.00838927	0.00676911	0	0.0791921	0.0226263	0.067879
t_5_10_20	0.0340839	0	0	0	0.0227226	0.0340839	0.0340839	0.0340839	0	0	0	0.00499696	0	0.000761602	0	0	0	0.00593816	0.0340839	0	0	0.00482184	0.000569033	0.0454452	0	0.0795291	0	0	0	0	0	0.00447145	0	0.0031093	0	0	0.00599286	0.00477668	0.000485672	0	0.00850259	0.00455523	0	0	0	0	0.0795291	0	0.0681678
t_6_1_18	0	0.00060622	0.00328267	0	0.00223496	0	0	0.000996217	0.00159856	0.00143373	0.0007255	0.00107557	0	0.000880229	0.00110281	0	0	0.0002574	0.00642417	0	0.0112272	0.000197327	0	0.00152069	0	0	0.000180709	0	0.00143971	0.00260755	0.00716097	0	0	0.00400625	0.0224545	0.0112272	0	0.00098984	0	0.1235	0	0.0561362	0.0224545	0	0.00148253	0.00506944	0.0112272	0.00596676	0.0112272
[truncated: 78 more columns]
