# Supplementary material for: Constructing the Microbial Association Network from Large-Scale Time Series Data Using Granger Causality
Source: Genes (Basel). 2019 Mar 14;10(3):216. doi: 10.3390/genes10030216 (PMC6471626; doi:10.3390/genes10030216)
Supplement: Supplementary file 1 [file genes-10-00216-s001.zip › Supplementary/Table S3 - Taxonomy name of SPOT data.xlsx]

## Sheet: Sheet1
nodeIDs	Phylum	Class	Order	Family	Genus	Species	SilvaTag	RDP.Clade
ARISA_401.5	Proteobacteria	Gammaproteobacteria	Oceanospirillales	Halomonadaceae	Candidatus Portiera		SAR86	Sar86_clade
ARISA_402.4	Proteobacteria	Gammaproteobacteria	Oceanospirillales	Halomonadaceae	Candidatus Portiera		SAR86	Sar86_clade
ARISA_418.5	Actinobacteria	Actinobacteria (class)	koll13				OCS155
ARISA_419.5	Actinobacteria	Actinobacteria (class)	koll13				OCS155
ARISA_420.5	Actinobacteria	Actinobacteria (class)	koll13				OCS155
ARISA_421.5	Actinobacteria	Actinobacteria (class)	koll13				OCS155
ARISA_424.4	Actinobacteria	Actinobacteria (class)	koll13				OCS155
ARISA_434.5	Actinobacteria	Actinobacteria (class)	koll13				OCS155
ARISA_435.5	Actinobacteria	Actinobacteria (class)	koll13				OCS155
ARISA_436.3
ARISA_476.8
ARISA_478.8	Proteobacteria	Deltaproteobacteria	Bdellovibrionales	Bacteriovoracaceae	Bacteriovorax		Bacteriovorax
ARISA_519	Proteobacteria	Deltaproteobacteria					SAR324	Sar324_clade(marine_group_b)
ARISA_521.6	SAR406	AB16	Arctic96B-7	A714017	Arctic95A-2		SAR406	Sar406_clade(marine_group_a)
ARISA_522.8
ARISA_524.8	Actinobacteria	Actinobacteria (class)	koll13				OCS155
ARISA_526.8
ARISA_531.5	Proteobacteria	Gammaproteobacteria	Oceanospirillales	Halomonadaceae	Candidatus Portiera		SAR86	Sar86_clade
ARISA_538.9	Proteobacteria	Gammaproteobacteria	Oceanospirillales	Halomonadaceae	Candidatus Portiera		SAR86	Sar86_clade
ARISA_545.8	Bacteroidetes	Flavobacteria
ARISA_561.8	Cyanobacteria	Chloroplast	Chlorophyta	Mamiellaceae			Chloroplast
ARISA_566.5	Cyanobacteria	Chloroplast	Chlorophyta	Mamiellaceae			Chloroplast
ARISA_570.1	Cyanobacteria	Chloroplast	Chlorophyta	Mamiellaceae			Chloroplast
ARISA_571.4
ARISA_573.6	Cyanobacteria	Chloroplast	Chlorophyta	Mamiellaceae			Chloroplast
ARISA_575.6	Actinobacteria	Actinobacteria (class)	Acidimicrobiales	ZA3409c			Sva0996
ARISA_581.3
ARISA_594.1	Bacteroidetes	Flavobacteria					Owenweeksia
ARISA_600.6	PAUC34f						PAUC34f
ARISA_602.5	Proteobacteria	Gammaproteobacteria	Alteromonadales	Shewanellaceae	Shewanella		Shewanella
ARISA_618.3	Proteobacteria	Gammaproteobacteria	Oceanospirillales	Halomonadaceae	Candidatus Portiera		SAR86	Sar116_clade
ARISA_620.5	Proteobacteria	Gammaproteobacteria	Enterobacteriales	Enterobacteriaceae			Cronobacter
ARISA_622.5	Bacteroidetes	Flavobacteria	Flavobacteriales	Cryomorphaceae			Fluviicola
ARISA_624.5	SAR406	AB16	Arctic96B-7	A714017	ZA3312c		SAR406	Sar406_clade(marine_group_a)
ARISA_625.9
ARISA_627.8	SAR406	AB16	Arctic96B-7	A714017	SGSH944		SAR406	Sar406_clade(marine_group_a)
ARISA_630.6
ARISA_632.6
ARISA_646.9	Bacteroidetes	Flavobacteria	Flavobacteriales	Cryomorphaceae	Fluviicola		Fluviicola
ARISA_653.1	Proteobacteria	Alphaproteobacteria	Rickettsiales		Candidatus Pelagibacter		AEGEAN-169
ARISA_654.9	Bacteroidetes	Flavobacteria					Owenweeksia
ARISA_657.6	Proteobacteria	Alphaproteobacteria	Rhodospirillales	Rhodospirillaceae			SAR116
ARISA_659	Proteobacteria	Alphaproteobacteria	Rhodospirillales	Rhodospirillaceae			SAR116
ARISA_662	Proteobacteria	Alphaproteobacteria	Rickettsiales		Candidatus Pelagibacter		AEGEAN-169
ARISA_662.8
ARISA_666.4	Proteobacteria	Alphaproteobacteria	Rickettsiales		Candidatus Pelagibacter	Candidatus Pelagibacter ubique	SAR11	Surface_1
ARISA_667.6	Proteobacteria	Alphaproteobacteria	Rickettsiales		Candidatus Pelagibacter		SAR11
ARISA_670.5	Proteobacteria	Alphaproteobacteria	Rickettsiales		Candidatus Pelagibacter	Candidatus Pelagibacter ubique	SAR11	Surface_1
ARISA_674.2	Proteobacteria	Alphaproteobacteria	Rickettsiales		Candidatus Pelagibacter	Candidatus Pelagibacter ubique	SAR11	Surface_1
ARISA_676.9	Proteobacteria	Alphaproteobacteria	Rickettsiales		Candidatus Pelagibacter		AEGEAN-169
ARISA_679.4	Proteobacteria	Alphaproteobacteria	Rickettsiales		Candidatus Pelagibacter		AEGEAN-169
ARISA_682.4	Proteobacteria	Alphaproteobacteria	Rickettsiales		Candidatus Pelagibacter		SAR11
ARISA_683.9	Bacteroidetes	Flavobacteria					NS9
ARISA_686.9	Proteobacteria	Alphaproteobacteria	Rickettsiales		Candidatus Pelagibacter	Candidatus Pelagibacter ubique	SAR11	Surface_1
ARISA_689.8	Proteobacteria	Alphaproteobacteria	Rhodospirillales	Rhodospirillaceae			SAR116
ARISA_692.2	Proteobacteria	Alphaproteobacteria	Rickettsiales		Candidatus Pelagibacter		SAR11	Surface_1
ARISA_694.1	Proteobacteria	Alphaproteobacteria	Rickettsiales		Candidatus Pelagibacter		SAR11
ARISA_700.7	Proteobacteria	Gammaproteobacteria	Oceanospirillales	Halomonadaceae	Candidatus Portiera		SAR86
ARISA_703.7	Proteobacteria	Alphaproteobacteria	Rickettsiales		Candidatus Pelagibacter		SAR11	Surface_4
ARISA_712.4	Proteobacteria	Alphaproteobacteria	Rickettsiales		Candidatus Pelagibacter		SAR11	Surface_2
ARISA_716.8	Proteobacteria	Alphaproteobacteria	Rickettsiales		Candidatus Pelagibacter		SAR11	Surface_2
ARISA_718.4	Proteobacteria	Alphaproteobacteria	Rickettsiales		Candidatus Pelagibacter		SAR11	Surface_2
ARISA_721.2	Proteobacteria	Alphaproteobacteria	Rickettsiales		Candidatus Pelagibacter		SAR11	Surface_2
ARISA_724.3	Bacteroidetes	Flavobacteria	Flavobacteriales	Flavobacteriaceae			NS2b
ARISA_726.4	Bacteroidetes	Flavobacteria	Flavobacteriales	Flavobacteriaceae			NS2b
ARISA_729.4	Bacteroidetes	Flavobacteria	Flavobacteriales	Flavobacteriaceae			NS4
ARISA_735.5	Proteobacteria	Alphaproteobacteria	Rickettsiales		Candidatus Pelagibacter		SAR11
ARISA_738.8	Bacteroidetes	Flavobacteria	Flavobacteriales	Flavobacteriaceae			NS2b
ARISA_741.8	Bacteroidetes	Flavobacteria	Flavobacteriales	Flavobacteriaceae			NS2b
ARISA_744.7	Proteobacteria	Alphaproteobacteria	Rhodospirillales	Rhodospirillaceae			SAR116
ARISA_749.6	Bacteroidetes	Flavobacteria	Flavobacteriales	Flavobacteriaceae			NS5
ARISA_759.8	Proteobacteria	Gammaproteobacteria					ZD0417
ARISA_762.8	Bacteroidetes	Flavobacteria	Flavobacteriales	Flavobacteriaceae			Formosa
ARISA_767.5	Proteobacteria	Gammaproteobacteria	Oceanospirillales	ZA3412c			OM182	Om182_clade
ARISA_770.5	Bacteroidetes	Flavobacteria	Flavobacteriales	Flavobacteriaceae			Formosa
ARISA_776.1	Bacteroidetes	Sphingobacteria	Sphingobacteriales				Marinoscillum
ARISA_779.2	Bacteroidetes	Sphingobacteria	Sphingobacteriales				Marinoscillum
ARISA_785	Bacteroidetes	Flavobacteria	Flavobacteriales	Flavobacteriaceae			Formosa
ARISA_795	Cyanobacteria	Synechococcophycideae	Synechococcales	Synechococcaceae	Prochlorococcus		Prochlorococcus
ARISA_798.7
ARISA_828.8	Cyanobacteria	Synechococcophycideae	Synechococcales	Synechococcaceae	Prochlorococcus		Prochlorococcus
ARISA_831.8	Cyanobacteria	Synechococcophycideae	Synechococcales	Synechococcaceae	Prochlorococcus		Prochlorococcus
ARISA_836.8	Proteobacteria	Betaproteobacteria	Methylophilales	Methylophilaceae			OM43	Om43_clade
ARISA_840	Proteobacteria	Betaproteobacteria	Rhodocyclales				Thiobacillus
ARISA_843	Proteobacteria	Gammaproteobacteria	Thiotrichales	Piscirickettsiaceae			Piscirickettsiaceae
ARISA_846
ARISA_852.1	Proteobacteria	Alphaproteobacteria	Rhizobiales	Phyllobacteriaceae			OCS116
ARISA_854.8
ARISA_856.6	Bacteroidetes	Flavobacteria	Flavobacteriales	Flavobacteriaceae			Flavobacteriaceae
ARISA_865.9	Proteobacteria	Gammaproteobacteria	Oceanospirillales	SUP05			ZD0405
ARISA_868.8	Proteobacteria	Gammaproteobacteria	Alteromonadales	Shewanellaceae	Shewanella		Shewanella
ARISA_871.5	Actinobacteria	Actinobacteria (class)	koll13				OCS155
ARISA_907.8	Cyanobacteria	Synechococcophycideae	Synechococcales	Synechococcaceae	Prochlorococcus		Prochlorococcus
