# Supplementary material for: Constructing the Microbial Association Network from Large-Scale Time Series Data Using Granger Causality
Source: Genes (Basel). 2019 Mar 14;10(3):216. doi: 10.3390/genes10030216 (PMC6471626; doi:10.3390/genes10030216)
Supplement: Supplementary file 1 [file genes-10-00216-s001.zip › Supplementary/Table S4 - Abundance of PML data before ADF testing.xlsx]

## Sheet: Sheet1
#abun	PMLba1	PMLba2	PMLba3	PMLba4	PMLba5	PMLba6	PMLba7	PMLba8	PMLba9	PMLba10	PMLba11	PMLba12	PMLba13	PMLba14	PMLba15	PMLba16	PMLba17	PMLba18	PMLba19	PMLba20	PMLba21	PMLba22	PMLba23	PMLba24	PMLba25	PMLba26	PMLba27	PMLba28	PMLba29	PMLba31	PMLba32	PMLba33	PMLba34	PMLba35	PMLba36	PMLba37	PMLba38	PMLba40	PMLba42	PMLba43	PMLba44	PMLba45	PMLba46	PMLba47	PMLba48	PMLba49	PMLba50	PMLba51	PMLba52
t1	2913	88	312	134	178	570	616	57	40	36	504	432	27	2	1	202	180	0	152	60	58	19	42	21	38	70	5	7	2	21	6	1	60	30	134	9	34	35	29	69	13	22	4	48	8	11	68	10	15
t2	2648	174	650	252	124	269	496	68	18	100	356	247	85	34	7	143	242	8	159	70	53	58	78	44	58	66	7	27	14	83	9	3	91	34	68	38	33	32	39	23	28	27	7	70	16	8	65	6	23
t3	1347	75	156	122	49	193	263	13	25	47	47	156	130	15	9	50	111	3	24	35	57	2	20	4	18	69	12	88	78	11	3	1	26	42	17	9	10	13	14	24	190	16	1	11	29	5	40	2	2
t4	1222	1965	516	317	243	185	78	16	53	33	26	82	51	103	16	140	241	12	7	38	48	3	4	45	5	46	12	26	2	1	5	2	7	31	33	19	3	12	4	25	0	2	6	3	20	2	8	0	18
t5	1971	375	440	268	86	150	78	10	99	138	10	76	101	40	5	127	122	258	6	103	142	31	5	11	12	59	34	13	8	6	39	34	9	91	44	17	5	219	19	10	3	9	60	7	36	3	7	4	3
t6	1244	1378	215	366	154	53	23	101	254	134	6	17	49	193	892	103	4	39	2	159	45	24	1	21	3	51	19	14	1557	2	74	28	17	16	45	3	9	3	88	22	54	6	41	1	2	1	4	4	11
t7	318	1410	389	710	718	40	10	296	1558	317	17	17	397	242	8	302	4	87	2	292	102	4	70	199	10	137	321	75	4	175	221	35	4	15	30	136	16	3	11	11	0	8	85	3	2	11	10	27	59
t8	82	45	14	144	32	12	1	144	103	36	6	4	36	12	6402	37	0	76	1	2	10	55	41	4	28	0	17	9	1699	45	6	4	0	0	6	0	7	0	15	1	1	3	15	0	0	932	1	8	9
t9	2634	519	763	76	803	897	427	583	155	44	425	322	397	217	24	72	37	205	202	82	66	11	71	220	238	77	15	229	3	55	74	8	71	82	27	16	120	25	28	8	0	104	63	32	34	2	50	103	91
t10	5111	516	725	99	945	1496	913	464	196	59	603	559	196	199	17	143	90	120	167	112	75	5	19	89	162	148	33	124	10	24	81	10	52	79	19	27	116	37	42	37	1	55	41	47	33	113	49	105	96
t11	2661	92	528	241	158	583	488	137	81	121	388	230	110	17	10	202	128	7	175	111	79	9	46	47	145	61	24	14	35	63	40	5	106	24	34	12	53	53	68	444	108	43	14	72	17	218	46	22	15
t12	3639	103	408	167	89	556	686	70	121	18	484	255	64	9	13	200	122	10	321	93	159	37	72	20	147	58	11	14	10	104	17	2	172	27	23	5	138	24	16	70	22	81	11	79	7	5	124	19	18
t13	4705	104	1654	300	227	688	989	243	79	61	1028	482	84	10	7	442	118	3	402	92	161	389	158	25	151	69	18	6	10	160	31	1	149	56	156	22	109	40	24	111	34	71	15	142	9	43	102	11	31
t14	4254	150	664	195	232	379	837	52	12	26	903	361	53	11	2	271	494	2	298	87	68	17	72	9	47	85	6	10	10	72	10	2	125	51	144	5	49	49	42	45	23	62	2	116	19	4	131	6	40
t15	2109	70	216	49	27	160	410	12	29	2	105	170	36	2	29	44	36	0	100	40	41	8	39	3	24	43	1	3	52	15	5	1	60	30	15	0	21	7	5	18	1	12	2	47	8	1	53	1	4
t16	3902	1729	362	1190	318	343	228	25	69	166	25	264	116	118	3	152	111	9	10	243	258	0	4	76	15	253	71	93	54	9	6	52	14	55	29	83	12	121	4	5	27	5	19	7	153	1	13	3	10
t17	2580	2969	654	764	262	382	144	90	179	694	90	205	828	405	24	151	38	194	37	131	227	20	7	585	78	107	299	140	17	5	32	55	41	55	48	383	22	92	6	22	2	19	114	10	152	0	24	4	15
t18	2024	148	60	271	39	50	33	217	138	52	8	24	69	363	4	99	0	39	14	60	14	10	145	13	1	28	16	39	14	100	8	7	1	9	1	7	20	61	2	25	0	94	97	5	233	3	1	0	8
t19	32	2739	131	781	1336	18	1	206	496	112	5	11	209	717	19	36	4	51	0	23	6	8	17	59	0	7	3	91	60	6	163	49	1	1	0	6	4	8	39	3	2	2	4	0	5	2	0	2	112
t20	720	228	154	184	38	120	24	190	237	47	25	42	55	19	6	65	1	34	67	98	17	1	156	9	1	11	17	13	24	96	12	5	2	53	1	2	27	15	1	6	4	47	35	3	23	4	7	17	13
t21	1857	268	391	210	299	591	319	331	300	646	239	242	326	118	24	114	19	332	107	90	128	72	427	105	176	75	154	113	27	121	64	47	73	124	28	34	87	43	36	17	6	66	48	39	49	11	31	154	37
t22	1774	137	543	184	162	598	144	129	100	34	220	220	85	20	2	102	208	14	141	77	45	3	50	29	74	44	23	14	1	46	67	9	73	44	19	2	47	95	67	17	38	52	32	56	43	4	19	22	14
t23	2630	100	583	272	157	564	300	110	122	112	354	192	183	30	3	240	193	6	177	132	95	7	37	45	234	77	32	15	25	54	62	6	94	22	20	18	52	84	108	19	117	54	19	67	27	1	48	37	16
t24	1598	8	174	33	14	189	250	34	25	73	203	97	33	19	0	62	53	3	119	24	108	4	17	3	39	10	8	9	37	38	21	3	26	23	6	3	34	26	9	30	35	15	6	35	5	1	28	6	3
t25	3673	104	2350	398	109	365	671	188	85	78	907	254	117	10	6	451	79	3	361	94	174	727	197	24	201	51	20	3	10	247	55	1	107	48	67	41	138	39	19	66	26	72	18	131	10	70	106	13	19
t26	3025	149	445	266	79	207	442	154	20	39	309	167	154	17	0	140	31	3	223	88	44	88	148	19	93	36	6	13	1	163	13	1	134	62	32	19	55	10	20	31	4	39	6	115	0	12	77	2	9
t27	1858	183	357	221	148	181	288	67	31	161	162	189	95	12	10	100	151	4	60	70	76	68	37	45	44	68	11	45	29	39	6	4	44	43	55	28	16	25	24	20	137	13	2	36	26	10	36	8	20
t28	1002	1253	403	292	186	95	74	36	47	138	55	81	52	162	2	114	293	14	10	66	68	64	6	55	17	56	20	123	3	13	6	140	15	49	24	18	7	115	4	28	4	7	10	9	19	3	24	18	12
t29	872	678	279	413	207	89	46	31	60	306	35	47	74	115	1	107	321	42	6	62	83	124	9	139	34	42	126	92	12	23	8	98	30	101	19	157	9	75	12	26	65	1	23	8	18	12	11	16	11
t30	101	1774	119	512	66	16	3	2	123	195	1	5	228	661	1	51	8	96	2	29	37	146	0	55	3	26	81	430	0	17	61	170	1	1	1	32	4	49	6	7	3	0	27	0	7	15	1	5	0
t31	747	307	149	180	308	83	42	838	263	22	46	39	51	21	4	70	13	78	26	45	39	36	24	9	33	19	9	27	2	21	26	7	22	25	24	9	18	15	12	12	0	4	29	5	8	4	5	21	40
t32	951	623	239	267	250	318	46	505	316	24	72	113	148	98	1	28	4	223	45	40	139	37	32	58	236	13	11	150	2	43	21	2	8	14	25	0	57	9	14	5	1	8	19	6	3	15	3	11	26
t33	1211	133	311	74	165	708	320	233	146	24	132	326	185	120	75	27	27	179	81	86	39	66	20	147	109	82	55	118	103	31	31	4	51	76	19	34	50	32	15	33	0	32	18	27	31	15	22	73	15
t34	2455	190	1209	62	724	722	744	375	227	22	571	374	257	9	16	203	280	62	301	75	226	451	102	55	466	116	137	140	7	134	51	2	215	93	103	19	193	71	84	65	2	134	46	105	55	95	121	108	33
t35	2692	84	473	209	158	601	676	164	40	129	421	268	37	3	17	164	62	7	173	89	62	11	55	48	56	44	16	12	45	71	17	3	117	26	47	6	54	22	28	869	98	31	8	76	7	435	43	7	14
t36	1740	58	326	451	41	361	466	63	60	203	226	195	47	3	1	116	6	3	132	83	83	67	54	132	77	37	35	12	42	40	12	0	57	10	38	15	64	7	19	24	274	27	14	60	0	7	33	2	5
t37	7529	120	2298	368	393	1127	1678	484	111	69	1672	758	107	18	12	672	95	6	691	122	250	420	235	29	212	85	27	8	18	211	31	0	279	90	267	16	153	46	23	198	63	119	21	247	7	47	131	9	57
t38	2683	346	1411	303	134	321	352	93	30	196	142	309	86	19	1	77	88	0	71	87	96	43	32	64	39	58	5	35	7	66	4	0	42	10	49	48	18	19	43	17	81	7	4	37	3	2	21	15	5
t39	4100	663	1124	338	554	345	340	287	95	191	437	356	205	22	0	214	30	7	100	109	247	56	25	31	105	73	14	87	3	41	8	5	68	106	180	33	34	29	19	9	4	13	2	92	2	3	23	27	43
t40	1020	413	295	402	278	94	65	99	31	490	83	87	224	100	4	76	176	69	10	58	50	150	28	77	69	21	64	154	2	114	7	25	19	15	66	65	12	38	1	18	11	1	12	19	4	11	2	24	14
t41	705	1303	351	169	83	61	43	16	18	134	20	89	23	67	6	39	133	75	6	32	35	5	3	18	7	33	16	16	0	7	6	78	8	17	35	10	1	108	2	21	19	1	15	4	11	0	5	25	7
t42	1933	2151	499	837	1357	155	86	105	322	695	20	130	647	1348	15	224	132	228	7	210	166	42	0	491	30	84	353	164	76	2	81	135	28	52	163	216	22	69	3	25	49	12	63	5	3	7	37	7	54
t43	944	568	35	142	102	34	20	557	639	17	20	12	58	15	0	36	2	52	3	152	54	0	74	13	1	35	28	72	0	7	8	2	4	30	3	6	15	31	3	20	0	23	18	1	7	0	4	16	32
t44	849	1557	546	525	613	170	33	749	324	72	45	48	143	358	15	68	10	197	86	48	51	4	26	268	82	12	9	98	7	21	43	6	28	17	59	0	108	13	37	29	16	49	19	8	12	1	9	7	41
t45	2381	428	620	202	118	633	176	403	1045	1081	440	226	811	138	11	324	0	418	136	180	413	226	1477	116	402	64	541	118	4	405	158	3	175	316	24	63	149	27	104	18	0	127	126	71	93	22	51	522	39
t46	2711	120	452	340	122	722	375	115	196	115	429	267	124	30	1	196	166	6	117	165	88	87	39	61	134	85	61	32	3	33	35	1	75	35	53	33	111	24	158	8	97	25	23	50	28	6	69	24	15
t47	2661	92	528	241	158	583	488	137	81	121	388	230	110	17	10	202	128	7	175	111	79	9	46	47	145	61	24	14	35	63	40	5	106	24	34	12	53	53	68	444	108	43	14	72	17	218	46	22	15
t48	2708	45	235	99	68	425	717	42	41	29	171	262	38	6	7	112	35	5	177	45	86	139	51	11	71	50	18	14	57	34	14	1	95	39	20	8	49	13	1	16	20	24	9	76	7	12	47	3	25
t49	4705	104	1654	300	227	688	989	243	79	61	1028	482	84	10	7	442	118	3	402	92	161	389	158	25	151	69	18	6	10	160	31	1	149	56	156	22	109	40	24	111	34	71	15	142	9	43	102	11	31
t50	1891	178	473	429	110	260	571	21	17	229	251	229	59	119	28	101	425	34	124	71	30	20	72	115	65	84	7	46	49	50	9	10	83	28	74	101	34	61	75	0	28	10	20	39	42	5	56	3	40
t51	871	82	211	468	71	75	222	13	2	519	166	108	38	9	7	141	320	7	61	113	24	27	12	161	49	75	18	17	2	11	9	7	44	24	45	43	8	17	49	0	480	11	3	19	22	17	47	5	45
t52	830	809	115	707	342	44	106	17	4	249	32	50	129	354	2	80	705	181	1	114	23	16	3	121	15	106	46	156	17	36	24	217	13	13	74	185	2	34	11	0	6	3	9	3	167	9	2	4	23
t53	716	979	93	328	570	73	104	37	240	115	16	57	205	302	2	81	1847	13	26	153	210	2	4	22	15	226	16	112	1	10	56	12	16	101	12	12	13	46	13	0	9	3	14	17	42	1	45	4	25
t54	2206	113	488	587	300	61	153	236	363	89	104	70	139	569	283	155	3	369	35	32	184	67	20	29	52	19	49	50	28	29	120	244	29	62	38	8	27	23	99	0	19	16	18	31	2	1	4	30	22
t55	870	1411	153	563	587	79	54	1020	694	162	50	46	292	193	6	124	13	349	67	108	70	16	35	153	169	95	107	123	18	60	69	118	25	57	28	55	26	60	177	0	3	40	36	3	32	24	11	77	63
t56	1695	568	64	876	1133	72	70	62	69	664	50	43	283	165	6	139	0	1072	34	104	15	39	12	51	61	65	147	37	104	18	5	808	9	43	191	91	16	8	17	0	9	45	30	10	35	3	0	21	38
t57	2038	143	82	643	363	329	397	156	60	2053	100	135	122	97	4	99	16	833	64	73	47	17	3	35	96	101	151	46	13	14	35	212	20	78	60	53	32	75	21	0	30	21	18	28	20	11	20	35	18
t58	3106	50	43	128	77	317	784	49	15	205	83	217	71	22	5	134	79	138	91	99	35	49	8	2	101	108	57	13	12	13	7	101	17	91	11	91	25	45	1	0	12	71	21	33	14	20	26	3	4
t59	2661	92	528	241	158	583	488	137	81	121	388	230	110	17	10	202	128	7	175	111	79	9	46	47	145	61	24	14	35	63	40	5	106	24	34	12	53	53	68	444	108	43	14	72	17	218	46	22	15
t60	1380	789	40	1011	1324	50	70	13	5	645	36	51	290	222	3	125	7	1171	29	63	24	49	10	15	49	62	269	91	75	19	2	881	13	10	300	80	8	2	2	0	31	4	23	5	33	9	8	11	33
t61	4705	104	1654	300	227	688	989	243	79	61	1028	482	84	10	7	442	118	3	402	92	161	389	158	25	151	69	18	6	10	160	31	1	149	56	156	22	109	40	24	111	34	71	15	142	9	43	102	11	31
t62	1385	45	254	64	62	177	278	19	7	6	172	167	70	3	3	126	172	0	77	17	24	122	65	11	42	63	7	31	2	63	5	0	71	18	37	13	7	19	12	21	1	13	0	41	12	15	37	1	19
t63	862	25	74	128	36	128	202	6	2	42	51	155	62	9	2	48	254	3	15	50	9	247	88	25	24	79	10	27	7	113	1	2	19	10	16	54	3	59	31	46	9	10	0	9	66	20	14	2	3
t64	225	949	194	328	98	30	18	3	23	307	9	27	86	173	2	49	61	9	0	25	38	118	15	141	7	46	62	92	4	31	9	85	3	1	13	7	9	42	7	25	1	2	20	1	44	9	2	2	0
t65	1842	698	181	564	16	145	86	0	539	253	3	80	17	85	234	176	20	77	9	73	566	464	17	6	1	185	32	1	28	24	0	111	0	25	1	0	13	13	43	99	0	12	72	25	1	51	6	20	0
t66	186	479	77	392	247	24	14	7	351	109	3	12	208	66	0	35	3	339	0	55	43	61	6	84	4	50	89	141	0	23	72	23	3	0	6	46	0	1	50	12	1	3	49	1	6	7	0	42	1
t67	106	778	193	674	34	15	5	51	576	150	4	8	304	615	0	11	3	270	3	18	44	8	9	179	15	13	307	56	3	12	56	28	0	0	2	186	18	2	46	20	8	8	45	0	21	0	1	16	1
t68	1370	419	727	656	246	584	270	567	409	378	102	249	542	411	79	108	7	286	89	39	76	316	310	366	207	66	76	293	2	105	100	9	91	28	68	8	98	29	134	27	3	80	144	18	59	19	41	144	53
t69	1018	114	175	52	43	387	274	276	93	28	96	198	115	16	4	46	15	21	52	26	71	39	564	3	34	48	7	51	9	100	22	6	48	64	7	4	83	54	8	22	0	43	13	36	63	4	10	36	20
t70	3583	77	597	35	17	828	1300	41	18	29	231	461	35	6	38	50	12	8	172	103	18	802	9	8	12	94	21	1	1	25	8	0	69	44	1	7	30	34	21	78	0	64	8	23	0	46	20	28	4
t71	2661	92	528	241	158	583	488	137	81	121	388	230	110	17	10	202	128	7	175	111	79	9	46	47	145	61	24	14	35	63	40	5	106	24	34	12	53	53	68	444	108	43	14	72	17	218	46	22	15
t72	1369	10	232	15	36	206	453	12	23	12	78	181	17	4	0	77	108	3	74	37	27	118	26	5	32	22	3	1	1	21	3	0	74	40	10	4	25	18	11	9	3	16	3	42	9	8	16	20	8
[truncated: 22 more columns]
