# Supplementary material for: Constructing the Microbial Association Network from Large-Scale Time Series Data Using Granger Causality
Source: Genes (Basel). 2019 Mar 14;10(3):216. doi: 10.3390/genes10030216 (PMC6471626; doi:10.3390/genes10030216)
Supplement: Supplementary file 1 [file genes-10-00216-s001.zip › Supplementary/Table S6 - Taxonomy name of PML data.xlsx]

## Sheet: Sheet1
Bacterial.ID	ICoMM.OTU
PMLba1	Alphaproteobacteria_03_1
PMLba2	Alphaproteobacteria_03_5
PMLba3	Gammaproteobacteria_03_8
PMLba4	Alphaproteobacteria_03_4
PMLba5	Gammaproteobacteria_03_28
PMLba6	Alphaproteobacteria_03_14
PMLba7	Alphaproteobacteria_03_2
PMLba8	Gammaproteobacteria_03_41
PMLba9	Alphaproteobacteria_03_16
PMLba10	Bacteroidetes_03_1
PMLba11	Gammaproteobacteria_03_46
PMLba12	Alphaproteobacteria_03_20
PMLba13	Bacteroidetes_03_6
PMLba14	Bacteroidetes_03_24
PMLba15	Gammaproteobacteria_03_68
PMLba16	Betaproteobacteria_03_12
PMLba17	Cyanobacteria_03_4
PMLba18	Bacteroidetes_03_12
PMLba19	Alphaproteobacteria_03_17
PMLba20	Alphaproteobacteria_03_22
PMLba21	Alphaproteobacteria_03_28
PMLba22	Gammaproteobacteria_03_12
PMLba23	Cyanobacteria_03_3
PMLba24	Bacteroidetes_03_37
PMLba25	Bacteroidetes_03_26
PMLba26	Alphaproteobacteria_03_12
PMLba27	Bacteroidetes_03_14
PMLba28	Bacteroidetes_03_45
PMLba29	Gammaproteobacteria_03_7
PMLba31	Cyanobacteria_03_14
PMLba32	Gammaproteobacteria_03_73
PMLba33	Bacteroidetes_03_17
PMLba34	Gammaproteobacteria_03_74
PMLba35	Gammaproteobacteria_03_40
PMLba36	Gammaproteobacteria_03_49
PMLba37	Bacteroidetes_03_27
PMLba38	Alphaproteobacteria_03_37
PMLba40	Cyanobacteria_03_9
PMLba42	Bacteroidetes_03_78
PMLba43	Firmicutes_03_267
PMLba44	Gammaproteobacteria_03_38
PMLba45	Alphaproteobacteria_03_67
PMLba46	Gammaproteobacteria_03_116
PMLba47	Alphaproteobacteria_03_121
PMLba48	Cyanobacteria_03_10
PMLba49	Gammaproteobacteria_03_14
PMLba50	Alphaproteobacteria_03_86
PMLba51	Verrucomicrobia_03_5
PMLba52	Gammaproteobacteria_03_25
PMLba53	Gammaproteobacteria_03_55
PMLba55	Gammaproteobacteria_03_170
PMLba56	Alphaproteobacteria_03_141
PMLba58	Alphaproteobacteria_03_130
PMLba59	Bacteroidetes_03_82
PMLba60	Gammaproteobacteria_03_91
PMLba62	Gammaproteobacteria_03_17
PMLba63	Bacteroidetes_03_64
PMLba64	Verrucomicrobia_03_10
